# Supplementary material for: Treacle’s ability to form liquid-like phase condensates is essential for nucleolar fibrillar center assembly, efficient rRNA transcription and processing, and rRNA gene repair
Source: eLife. 2025 Apr 14;13:RP96722. doi: 10.7554/eLife.96722 (PMC11996177; doi:10.7554/eLife.96722)
Supplement: Figure 5—figure supplement 1—source data 1. [file elife-96722-fig5-figsupp1-data1.zip]

Archive with 2 entries (1 files):
- Figure 5–figure supplement 1—source data 1/
- Figure 5–figure supplement 1—source data 1/Treacle_GAPDH.tif
